# Supplementary material for: Genetic insights on the mechanisms of human cortical folding
Source: bioRxiv. 2026 Mar 9:2026.03.06.709690. Preprint. [Version 1] doi: 10.64898/2026.03.06.709690 (PMC13014180; doi:10.64898/2026.03.06.709690)
Supplement: Supplement 1 [file media-1.zip]

Archive with 2 entries (2 files):
- Supplementary_Information_Snyder_et_al_2026.pdf
- __MACOSX/._Supplementary_Information_Snyder_et_al_2026.pdf
